# Supplementary material for: Changes in Sleep in Children and Adults with Cystic Fibrosis and Primary Ciliary Dyskinesia over Time and after CFTR Modulator Therapy
Source: J Clin Med. 2023 Dec 11;12(24):7612. doi: 10.3390/jcm12247612 (PMC10744013; doi:10.3390/jcm12247612)
Supplement: Supplementary file 1 [file jcm-12-07612-s001.zip]

Archive with 1 entries (1 files):
- jcm-2728708-supplementary.pdf
